# Supplementary material for: Interaction between the assembly of the ribosomal subunits: Disruption of 40S ribosomal assembly causes accumulation of extra-ribosomal 60S ribosomal protein uL18/L5
Source: PLoS One. 2020 Jan 27;15(1):e0222479. doi: 10.1371/journal.pone.0222479 (PMC6984702; doi:10.1371/journal.pone.0222479)
Supplement: S1 Table — (XLSX) [file pone.0222479.s004.xlsx]

## Sheet: Sheet1
S1 Table. Strains used
Strain name	Name in this paper	Gene expressed from GAL promoter	Protein exporessed form GAL promoter	Chromosomal genotype	Plasmid	Ref
BY4741	Parent	None	None	Matα; his3Δ1; leu2Δ0; lys2Δ0; ura3Δ0	None	[1]
Y800	Pgal-eS4/S4	RpS4	eS4/S4	his3Δ1; leu2Δ0; ura3Δ0; YJR145c::KanMX4; YHR203c::KanMX4	Ycplac111- pGAL-RPS4A	[2]
Y700	Pgal-eS6/S6	RpS6	eS6/S6	his3Δ1; leu2Δ0; ura3Δ0; YBR181c::KanMX4; YPL090c::HIS3	Ycplac111- pGAL-RPS6A	[1]
Y325	Pgal-uS14/S11	RpS11	uS14/S11	his3Δ1; leu2Δ0; ura3Δ0; YBR048w::KanMX4; YDR025w::HIS3	Ycplac111- pGAL- RPS11A	[1]
Y567	Pgal-eS19/S19	RpS19	eS19/S19	his3Δ1; leu2Δ0; ura3Δ0; YOL121c::KanMX4; YNL302c:KanMX4	Ycplac111- pGAL-RPS19	[1]
Y336	Pgal-eS31/S31	Rps31	eS31/S31	his3Δ1;leu2Δ0;ura3Δ0;MET15;lys2Δ0;YLR167w::KanMX4	Ycplac111- pGAL-RPS31	[1]
Y1101	Pgal-eL40/L40	RpL40A	eL40/L40	his3-1/leu2-0/ura3- 0/YIL148w::HIS3MX6/YKR094c::KANMX4	Ycplac111- pGAL- RPL40A*	[3]
Y1103	Pgal-eL43/L43	RpL43A	eL43/L43	his3-1/leu2-0/ura3-0/YJR094w- a::HIS3MX6/YPR043w::KANMX4	Ycplac111- pGAL- RPL43A	[3]
JWY8110	Pgal-Rpf2	RPF2	Rpf2	Matα; trp1; lys2-801; ura3-5;2 his3delta200; pep4::HIS3; prb1∆1.6R; can; rpf2::GAL-HA3-RPF2 TRP1	None	[4]
JWY8111	Pgal-Rrs1	RRS1	Rrs1	Matα; trp1; lys2-801; ura3-52; his3delta200; pep4::HIS3; prb1;delra1.6R; can; rrs1::GAL-HA3-RRS1 TRP1	None	[4]
• Includes the RpL40 domain only, not the ubiquitin domain
	Ref
	1	Ferreira-Cerca S, Poll G, Gleizes PE, Tschochner H, Milkereit P. 2005. Roles of eukaryotic ribosomal proteins in maturation and transport of pre-18S rRNA and ribosome function. Mol Cell 20: 263-275
	2	Jakob S. 2010. Analysis of the relationship between ribosomal protein and SSU processome assembly in Saccharomyces cerevisiae. In Biologie und vorklinische Medizin, University of Regensburg, Regensburg Germany
	3	Pöll G, Braun T, Jakovljevic J, Neueder A, Jakob S, Woolford JL, Jr., Tschochner H, Milkereit P. 2009. rRNA maturation in yeast cells depleted of large ribosomal subunit proteins. PLoS One 4: e8249
	4	Zhang J, Harnpicharnchai P, Jakovljevic J, Tang L, Guo Y, Oeffinger M, et al. Assembly factors Rpf2 and Rrs1 recruit 5S rRNA and ribosomal proteins rpL5 and rpL11 into nascent ribosomes. Genes Dev. 2007;21(20):2580-92.
