# Supplementary material for: Interaction between the assembly of the ribosomal subunits: Disruption of 40S ribosomal assembly causes accumulation of extra-ribosomal 60S ribosomal protein uL18/L5
Source: PLoS One. 2020 Jan 27;15(1):e0222479. doi: 10.1371/journal.pone.0222479 (PMC6984702; doi:10.1371/journal.pone.0222479)
Supplement: S2 Table — The fraction of uL18 at the top of the sucrose gradient was determined by (i) quantifying uL18 in all fractions, or (ii) quantifying uL18 in two top fractions and three fractions from the 60S-80S peaks. Photoshop CC 2019 was used for the quantification. (XLSX) [file pone.0222479.s005.xlsx]

## Sheet: Sheet1
		S2 Table. Comparison of quantifications of uL18 at the top of the gradient using all gradient fractions and selected fractions from the gradient top and 60S-80 peaks
		Protein gene repressed	uL18 in top fractions/uL18 in gradient fractions	uL18 in top fractions/the sum of uL18 in two top fractions+uL18 in 3 fractions from the 60S-80S peaks	Western image in
		eS4	0.25	0.31	Fig 2A
		uS17	0.04	0.06	Fig S2
		eL40	0.36	0.37	Fig S2
		eL43	0.58	0.42	Fig S2
